# Supplementary material for: Molecular Detection of Southern Tomato Amalgavirus Prevalent in Tomatoes and Its Genomic Characterization with Global Evolutionary Dynamics
Source: Viruses. 2022 Nov 9;14(11):2481. doi: 10.3390/v14112481 (PMC9693158; doi:10.3390/v14112481)
Supplement: Supplementary file 1 [file viruses-14-02481-s001.zip]

Archive with 2 entries (2 files):
- Supplementary Figures and Tables.pdf
- Table S4. Sequence-homologies among STV populations.xls
