# Supplementary material for: Molecular Detection of Southern Tomato Amalgavirus Prevalent in Tomatoes and Its Genomic Characterization with Global Evolutionary Dynamics
Source: Viruses. 2022 Nov 9;14(11):2481. doi: 10.3390/v14112481 (PMC9693158; doi:10.3390/v14112481)
Supplement: Supplementary file 1 [file viruses-14-02481-s001.zip › Table S4. Sequence-homologies among STV populations.xls]

## Sheet: TABLES~1(1)
	OK309720	OK309721	OK309709	OK309710	OK309713	KY228384	OK309711	OK309707	OK309708	OK309716	OK309717	OK309718	OK309719	EU413670	OK309715	OK309714	KT852573	MT051992	KJ174690	LC270272	MW520860	MT066231	OP548652	MW012410	KT634055	MN095716	OP548653	KY810783	MT269808	MW012412	LC487710	LC429302	MT269809	OK309712	KX949574	MG808383	MW012411	MK610257	MW266062	MW012413	EF442780	KT438549	MF422617	MF422618
OK309720	100
OK309721	100	100
OK309709	99.3	99.3	100
OK309710	99.3	99.3	100	100
OK309713	99.3	99.3	99.4	99.4	100
KY228384	99.3	99.3	99.5	99.5	99.4	100
OK309711	99.3	99.3	99.5	99.5	99.5	99.5	100
OK309707	99.4	99.4	99.5	99.5	99.5	99.5	99.5	100
OK309708	99.4	99.4	99.5	99.5	99.5	99.5	99.5	100	100
OK309716	99.5	99.5	99.5	99.5	99.5	99.5	99.6	99.6	99.6	100
OK309717	99.5	99.5	99.5	99.5	99.5	99.5	99.6	99.6	99.6	99.8	100
OK309718	99.5	99.5	99.5	99.5	99.5	99.5	99.6	99.6	99.6	99.8	100	100
OK309719	99.5	99.5	99.5	99.5	99.5	99.5	99.6	99.6	99.6	99.8	100	100	100
EU413670	99.5	99.5	99.5	99.5	99.5	99.5	99.5	99.6	99.6	99.8	99.8	99.8	99.8	100
OK309715	99.5	99.5	99.5	99.5	99.5	99.5	99.6	99.6	99.6	99.9	99.8	99.8	99.8	99.9	100
OK309714	99.5	99.5	99.5	99.5	99.5	99.5	99.6	99.6	99.6	99.9	99.9	99.9	99.9	99.9	99.9	100
KT852573	99.5	99.5	99.6	99.6	99.5	99.6	99.6	99.6	99.6	99.9	99.9	99.9	99.9	99.9	99.9	100	100
MT051992	99.5	99.5	99.5	99.5	99.5	99.6	99.6	99.6	99.6	99.9	99.9	99.9	99.9	99.9	99.9	99.9	100	100
KJ174690	99.5	99.5	99.6	99.6	99.5	99.6	99.6	99.6	99.6	99.8	99.7	99.7	99.7	99.7	99.8	99.8	99.8	99.8	100
LC270272	99.4	99.4	99.6	99.6	99.5	99.6	99.6	99.6	99.6	99.7	99.7	99.7	99.7	99.6	99.7	99.7	99.7	99.7	99.7	100
MW520860	99.6	99.6	99.6	99.6	99.5	99.6	99.6	99.8	99.8	99.8	99.7	99.7	99.7	99.7	99.8	99.8	99.8	99.8	99.8	99.7	100
MT066231	99.5	99.5	99.5	99.5	99.5	99.5	99.5	99.6	99.6	99.7	99.7	99.7	99.7	99.7	99.7	99.7	99.8	99.7	99.8	99.7	99.8	100
OP548652	99.6	99.6	99.6	99.6	99.5	99.6	99.6	99.7	99.7	99.8	99.7	99.7	99.7	99.7	99.8	99.8	99.8	99.8	99.8	99.7	99.9	99.9	100
MW012410	99.5	99.5	99.6	99.6	99.6	99.6	99.6	99.6	99.6	99.7	99.7	99.7	99.7	99.6	99.7	99.7	99.7	99.7	99.7	99.7	99.7	99.7	99.7	100
KT634055	99.5	99.5	99.6	99.6	99.6	99.7	99.7	99.6	99.6	99.7	99.7	99.7	99.7	99.7	99.7	99.7	99.8	99.7	99.8	99.8	99.8	99.7	99.8	99.8	100
MN095716	99.6	99.6	99.6	99.6	99.6	99.7	99.7	99.7	99.7	99.8	99.7	99.7	99.7	99.7	99.8	99.8	99.8	99.8	99.8	99.8	99.9	99.8	99.9	99.8	99.8	100
OP548653	99.5	99.5	99.7	99.7	99.7	99.7	99.7	99.7	99.7	99.8	99.8	99.8	99.8	99.7	99.8	99.8	99.8	99.8	99.8	99.8	99.8	99.7	99.8	99.8	99.9	99.9	100
KY810783	99.5	99.5	99.6	99.6	99.6	99.7	99.7	99.6	99.6	99.7	99.7	99.7	99.7	99.7	99.7	99.7	99.8	99.7	99.8	99.8	99.8	99.7	99.8	99.8	99.9	99.8	99.9	100
MT269808	99.5	99.5	99.6	99.6	99.6	99.7	99.7	99.6	99.6	99.7	99.7	99.7	99.7	99.7	99.7	99.7	99.8	99.7	99.8	99.8	99.8	99.7	99.8	99.8	99.9	99.8	99.9	99.9	100
MW012412	99.5	99.5	99.7	99.7	99.7	99.7	99.7	99.7	99.7	99.8	99.8	99.8	99.8	99.7	99.8	99.8	99.8	99.8	99.8	99.8	99.8	99.7	99.8	99.8	99.9	99.9	99.9	100	100	100
LC487710	99.5	99.5	99.7	99.7	99.7	99.7	99.7	99.7	99.7	99.8	99.8	99.8	99.8	99.7	99.8	99.8	99.8	99.8	99.8	99.8	99.8	99.7	99.8	99.8	99.9	99.9	99.9	100	100	100	100
LC429302	99.5	99.5	99.7	99.7	99.6	99.7	99.7	99.7	99.7	99.8	99.8	99.8	99.8	99.7	99.8	99.8	99.8	99.8	99.8	99.8	99.8	99.7	99.8	99.8	99.9	99.9	99.9	99.9	99.9	99.9	99.9	100
MT269809	99.5	99.5	99.7	99.7	99.6	99.7	99.7	99.7	99.7	99.8	99.8	99.8	99.8	99.7	99.8	99.8	99.8	99.8	99.8	99.8	99.8	99.7	99.8	99.8	99.9	99.9	99.9	99.9	99.9	99.9	99.9	99.9	100
OK309712	99.5	99.5	99.7	99.7	99.7	99.7	99.7	99.7	99.7	99.8	99.8	99.8	99.8	99.8	99.8	99.8	99.8	99.8	99.8	99.8	99.8	99.8	99.8	99.8	99.9	99.9	99.9	99.9	99.9	99.9	99.9	99.9	99.9	100
KX949574	99.5	99.5	99.7	99.7	99.7	99.7	99.7	99.7	99.7	99.8	99.8	99.8	99.8	99.7	99.8	99.8	99.8	99.8	99.8	99.8	99.8	99.8	99.8	99.9	99.9	99.9	99.9	99.9	99.9	99.9	99.9	99.9	99.9	99.9	100
MG808383	99.6	99.6	99.7	99.7	99.7	99.7	99.8	99.7	99.7	99.8	99.8	99.8	99.8	99.8	99.8	99.8	99.9	99.8	99.9	99.9	99.9	99.8	99.9	99.9	99.9	99.9	99.9	99.9	99.9	99.9	99.9	99.9	99.9	100	100	100
MW012411	99.6	99.6	99.7	99.7	99.7	99.7	99.8	99.7	99.7	99.8	99.8	99.8	99.8	99.8	99.8	99.8	99.9	99.8	99.9	99.9	99.9	99.8	99.9	99.9	99.9	99.9	99.9	99.9	99.9	99.9	99.9	99.9	99.9	100	100	100	100
MK610257	99.6	99.6	99.7	99.7	99.7	99.7	99.8	99.7	99.7	99.8	99.8	99.8	99.8	99.8	99.8	99.8	99.9	99.8	99.9	99.9	99.9	99.8	99.9	99.9	99.9	99.9	99.9	99.9	99.9	99.9	99.9	99.9	99.9	100	100	100	100	100
MW266062	99.6	99.6	99.7	99.7	99.7	99.7	99.8	99.7	99.7	99.8	99.8	99.8	99.8	99.8	99.8	99.8	99.9	99.8	99.9	99.9	99.9	99.8	99.9	99.9	99.9	99.9	99.9	99.9	99.9	99.9	99.9	99.9	99.9	100	100	100	100	100	100
MW012413	99.6	99.6	99.7	99.7	99.7	99.7	99.8	99.7	99.7	99.8	99.8	99.8	99.8	99.8	99.8	99.8	99.9	99.8	99.9	99.9	99.9	99.8	99.9	99.9	99.9	99.9	99.9	99.9	99.9	99.9	99.9	99.9	99.9	100	100	100	100	100	100	100
EF442780	99.6	99.6	99.7	99.7	99.7	99.7	99.8	99.7	99.7	99.8	99.8	99.8	99.8	99.8	99.8	99.8	99.9	99.8	99.9	99.9	99.9	99.8	99.9	99.9	99.9	99.9	99.9	99.9	99.9	99.9	99.9	99.9	99.9	100	100	100	100	100	100	100	100
KT438549	98.8	98.8	99	99	98.9	99	99	99	99	99.1	99.1	99.1	99.1	99	99.1	99.1	99.1	99.1	99.1	99.1	99.1	99.1	99.1	99.2	99.2	99.2	99.2	99.2	99.2	99.2	99.2	99.2	99.2	99.2	99.2	99.3	99.3	99.3	99.3	99.3	99.3	100
MF422617	98.3	98.3	98.3	98.3	98.4	98.4	98.4	98.4	98.4	98.4	98.4	98.4	98.4	98.4	98.4	98.4	98.5	98.5	98.5	98.5	98.5	98.4	98.5	98.5	98.7	98.5	98.6	98.5	98.5	98.6	98.6	98.5	98.6	98.6	98.6	98.6	98.6	98.6	98.6	98.6	98.6	99.3	100
MF422618	98.3	98.3	98.3	98.3	98.4	98.4	98.4	98.4	98.4	98.4	98.4	98.4	98.4	98.4	98.4	98.4	98.5	98.5	98.5	98.5	98.5	98.5	98.5	98.5	98.7	98.6	98.6	98.6	98.6	98.6	98.6	98.6	98.6	98.6	98.6	98.7	98.7	98.7	98.6	98.6	98.7	99.3	100	100
												Green		Highest nucleotide similarity
												Red		Lowest nucltotide similarity
